# Supplementary material for: Body Composition-Specific Asthma Phenotypes: Clinical Implications
Source: Nutrients. 2022 Jun 17;14(12):2525. doi: 10.3390/nu14122525 (PMC9229860; doi:10.3390/nu14122525)
Supplement: Supplementary file 1 [file nutrients-14-02525-s001.zip]

Archive with 1 entries (1 files):
- nutrients-1730286-Supplementary.pdf
